# Supplementary material for: Mechanically Tunable Spongy Graphene/Cellulose Nanocrystals Hybrid Aerogel by Atmospheric Drying and Its Adsorption Applications
Source: Materials (Basel). 2021 Oct 11;14(20):5961. doi: 10.3390/ma14205961 (PMC8537567; doi:10.3390/ma14205961)
Supplement: Supplementary file 1 [file materials-14-05961-s001.zip]

Archive with 5 entries (5 files):
- Supplement movie 2.mpg
- Supplement movie 3.mpg
- Supplement movie 4.mpg
- Supplement movie 5.mp4
- Supplement movie 1.mp4
